# Supplementary material for: Hypoxia Is Not a Main Stress When Mycobacterium tuberculosis Is in a Dormancy-Like Long-Chain Fatty Acid Environment
Source: Front Cell Infect Microbiol. 2019 Jan 9;8:449. doi: 10.3389/fcimb.2018.00449 (PMC6333855; doi:10.3389/fcimb.2018.00449)
Supplement: Supplementary Table S2 — Common genes overexpressed comparing TWO THREE and FOUR conditions. [file Table_2.XLSX]

## Sheet: 2 conditions
Supplementary Table S2: Common genes overexpressed comparing TWO conditions
DNRP1-FNRP1			DNRP1-dosR			DNRP1-EHR			DNRP1-Pers			FNRP1-dosR			FNRP1-EHR			FNRP1-Pers			dosR-EHR			dosR-Pers			EHR-Pers
gene tag	gene name		gene tag	gene name		gene tag	gene name		gene tag	gene name		gene tag	gene name		gene tag	gene name		gene tag	gene name		gene tag	gene name		gene tag	gene name		gene tag	gene name
Rv0103c	ctpB		Rv0079			Rv0140			Rv0140			none	none		Rv0251c	hsp		Rv0251c	hsp		Rv1733c			Rv1733c			Rv0140
Rv0251c	hsp		Rv0080			Rv0188			Rv0188						Rv0350	dnaK		Rv1221	sigE		Rv2626c	hrp1		Rv2623	TB31.7		Rv0188
Rv0350	dnaK		Rv0081			Rv0244c	fadE5		Rv0251c	hsp					Rv0991c			Rv2050			Rv2627c			Rv2627c			Rv0251c	hsp
Rv0983	pepD		Rv1733c			Rv0250c			Rv0384c	clpB					Rv1221	sigE		Rv2694c			Rv2628						Rv0384c	clpB
Rv0991c			Rv1736c	narX		Rv0251c	hsp		Rv0474						Rv2050			Rv2745c	clgR								Rv0474
Rv1221	sigE		Rv1813c			Rv0324			Rv0563	htpX					Rv2137c												Rv0563	htpX
Rv1535			Rv2029c	pfkB		Rv0327c	cyp135A1		Rv0753c	mmsA					Rv2694c												Rv0670	end
Rv1807	PPE31		Rv2030c			Rv0328			Rv0791c						Rv2699c												Rv0753c	mmsA
Rv1831			Rv2032	acg		Rv0350	dnaK		Rv0792c						Rv2744c	35kd_ag											Rv0791c
Rv2050			Rv2623	TB31.7		Rv0352	dnaJ1		Rv0826						Rv2745c	clgR											Rv0792c
Rv2169c			Rv2624c			Rv0367c			Rv0837c						Rv3418c	groES											Rv0826
Rv2694c			Rv2625c			Rv0384c	clpB		Rv0846c																		Rv0834c	PE_PGRS14
Rv2699c			Rv2627c			Rv0474			Rv0847	lpqS																	Rv0846c
Rv2710	sigB		Rv2629			Rv0563	htpX		Rv0849																		Rv0847	lpqS
Rv2744c	35kd_ag		Rv2630			Rv0654			Rv1221	sigE																	Rv0989c	grcC2
Rv2745c	clgR		Rv2631			Rv0687	fabG		Rv1733c																		Rv1221	sigE
Rv3417c	groEL1		Rv3134c			Rv0753c	mmsA		Rv1955	higB																	Rv1733c
Rv3418c	groES					Rv0754	PE_PGRS11		Rv1956	higA																	Rv1954c
Rv3461c	rpmJ					Rv0763c			Rv2011c																		Rv1955	higB
Rv3679						Rv0766c	cyp123		Rv2022																		Rv1956	higA
Rv3872	PE35					Rv0767c			Rv2034																		Rv2011c
						Rv0791c			Rv2035																		Rv2022
						Rv0792c			Rv2050																		Rv2034
						Rv0793			Rv2497c	bkdA																	Rv2035
						Rv0826			Rv2623	TB31.7																	Rv2050
						Rv0846c			Rv2627c																		Rv2497c	bkdA/pdhA
						Rv0967	csoR		Rv2694c																		Rv2627c
						Rv0990c			Rv2742c																		Rv2643	arsC
						Rv0991c			Rv2745c	clgR																	Rv2662
						Rv1048c			Rv2963																		Rv2663
						Rv1169c	PE11		Rv3098c																		Rv2694c
						Rv1221	sigE		Rv3176c	mesT																	Rv2745c	clgR
						Rv1255c			Rv3206c	moeB1																	Rv3176c	mesT
						Rv1256c	cyp130		Rv3222c																		Rv3206c	moeB1
						Rv1375			Rv3223c	sigH																	Rv3223c	sigH
						Rv1405c			Rv3286c	sigF																	Rv3290c	lat
						Rv1471	trxB1		Rv3289c																		Rv3334
						Rv1472	echA12		Rv3290c	lat																	Rv3515c	fadD19
						Rv1623c	cydA		Rv3334																		Rv3862c	whiB6
						Rv1628c			Rv3515c	fadD19
						Rv1733c			Rv3546	fadA5
						Rv1806	PE20		Rv3862c	whiB6
						Rv1875
						Rv1895
						Rv1909c	furA
						Rv1955	higB
						Rv1956	higA
						Rv1957
						Rv1960c	parD1
						Rv1985c	iciA
						Rv2011c
						Rv2012
						Rv2021c
						Rv2022c
						Rv2034
						Rv2035
						Rv2036
						Rv2050
						Rv2243	fabD
						Rv2465c	rpiB
						Rv2466c
						Rv2497c	bkdA
						Rv2498c	citE
						Rv2499c
						Rv2500c	fadE19
						Rv2504c	scoA
						Rv2517c
						Rv2617c
						Rv2627c
						Rv2657c
						Rv2693c
						Rv2694c
						Rv2744c	35kd_ag
						Rv2745c	clgR
						Rv2913c
						Rv3161c
						Rv3176c	mesT
						Rv3206c	moeB1
						Rv3221A	rshA
						Rv3223c	sigH
						Rv3290c	lat
						Rv3334
						Rv3406
						Rv3418c	groES
						Rv3515c	fadD19
						Rv3526	kshA
						Rv3527
						Rv3530c
						Rv3531c
						Rv3534c	hsaF
						Rv3536c	hsaE
						Rv3545c	cyp125
						Rv3571	kshB
						Rv3574	kstR
						Rv3837c
						Rv3862c	whiB6
						Rv3913	trxB2

## Sheet: 3 conditions
Supplementary Table S2 (Cont): Common genes overexpressed comparing THREE conditions
DNRP1-dosR-EHR			DNRP1-dosR-Pers			DNRP1-EHR-Pers			FNRP1-DNRP1-EHR			FNRP1-DNRP1-Pers			FNRP1-EHR-Pers			dosR-EHR-Pers
gene tag	gene name		gene tag	gene name		gene tag	gene name		gene tag	gene name		gene tag	gene name		gene tag	gene name		gene tag	gene name
Rv1733c			Rv1733c			Rv0140			Rv0251c	hsp		Rv0251c	hsp		Rv0251c	hsp		Rv1733c
Rv2627c			Rv2623	TB31.7		Rv0188			Rv0350	dnaK		Rv1221	sigE		Rv1221	sigE		Rv2627c
			Rv2627c			Rv0251c	hsp		Rv0991c			Rv2050			Rv2050
						Rv0384c	clpB		Rv1221	sigE		Rv2694c			Rv2694c
						Rv0474			Rv2050			Rv2745c	clgR		Rv2745c	clgR
						Rv0563	htpX		Rv2694c
						Rv0753c	mmsA		Rv2699c
						Rv0791c			Rv2744c	35kd_ag
						Rv0792c			Rv2745c	clgR
						Rv0826			Rv3418c	groES
						Rv0846c
						Rv1221	sigE
						Rv1733c
						Rv1955	higB
						Rv1956	higA
						Rv2011c
						Rv2022c
						Rv2034
						Rv2035
						Rv2050
						Rv2497c	bkdA
						Rv2517c
						Rv2627c
						Rv2694c
						Rv2745c	clgR
						Rv3176c	mesT
						Rv3206c	moeB1
						Rv3223c	sigH
						Rv3290c	lat
						Rv3334
						Rv3515c	fadD19
						Rv3862c	whiB6

## Sheet: 4 conditions
Supplementary Table S2 (Cont): Common genes overexpressed comparing FOUR conditions
DNRP1-dosR-EHR-Pers			DNRP1-FNRP1-EHR-Pers
gene tag	gene name		gene tag	gene name
Rv1733c			Rv0251c	hsp
Rv2627c			Rv1221	sigE
			Rv2050	rbpA
			Rv2694c
			Rv2745c	clgR
NOTE: no common genes were detected among the five conditions
