# Supplementary material for: Hypoxia Is Not a Main Stress When Mycobacterium tuberculosis Is in a Dormancy-Like Long-Chain Fatty Acid Environment
Source: Front Cell Infect Microbiol. 2019 Jan 9;8:449. doi: 10.3389/fcimb.2018.00449 (PMC6333855; doi:10.3389/fcimb.2018.00449)
Supplement: Supplementary Table S4 — Genes regulated by transcriptional factors overexpressed in DNRP1 vs. DE (see text for explanation). [file Table_4.XLSX]

## Sheet: TF DNRP1 vs DE
Supplementary Table S4: Genes regulated by transcriptional factors overexpressed in DNRP1 vs DE (see text for explanation)
Transcriptional Factor Rv0081						Transcriptional Factor Rv0047c						Transcriptiona Factor Rv0967						Transcriptional Factor Rv3249c						Transcriptional Factor Rv2011c						Transcriptional Factor Rv1985c						Transcriptional Factor Rv0302						Transcriptional Factor Rv0324						Transcriptional Factor Rv2034
Targeted gene	RPKM DNRP1	RPKM DE	FDR	Ratio RPKM		Targeted gene	RPKM DNRP1	RPKM DE	FDR	Ratio RPKM		Targeted gene	RPKM DNRP1	RPKM DE	FDR	Ratio RPKM		Targeted gene	RPKM DNRP1	RPKM DE	FDR	Ratio RPKM		Targeted gene	RPKM DNRP1	RPKM DE	FDR	Ratio RPKM		Targeted gene	RPKM DNRP1	RPKM DE	FDR	Ratio RPKM		Targeted gene	RPKM DNRP1	RPKM DE	FDR	Ratio RPKM		Targeted gene	RPKM DNRP1	RPKM DE	FDR	Ratio RPKM		Targeted gene	RPKM DNRP1
Rv0047	32	9	1.76003e-05	3.55556		Rv0081	61	13	5.01579e-12	4.69231		Rv0103c	57	20	6.10838e-08	2.85		Rv0211	40	30	0.0383138	1.33333		Rv0475	95	76	0.000812784	1.25		Rv0081	61	13	5.01579e-12	4.69231		Rv0244c	68	13	5.77318e-14	5.23077		Rv0188	55	34	0.000752624	1.61765		Rv0145	47
Rv0081	61	13	5.01579e-12	4.69231		Rv0136	42	11	3.15933e-07	3.81818		Rv0350	398	71	1.62189e-68	5.60563		Rv0244c	68	13	5.77318e-14	5.23077		Rv0563	216	38	1.77674e-46	5.68421		Rv0324	27	7	5.72153e-05	3.85714		Rv0302	33	4	2.04785e-08	8.25		Rv0324	27	7	5.72153e-05	3.85714		Rv0244c	68
Rv0145	47	30	0.00335801	1.56667		Rv0244c	68	13	5.77318e-14	5.23077		Rv0352	124	67	3.03153e-10	1.85075		Rv0276	97	8	4.05295e-05	12.125		Rv1194c	28	12	0.00226383	2.33333		Rv0475	95	76	0.000812784	1.25		Rv0667	182	88	2.05605e-17	2.06818		Rv0331	67	3	2.88664e-21	22.3333		Rv0350	378
Rv0188	55	34	0.000752624	1.61765		Rv0249c	135	29	4.56387e-26	4.65517		Rv0384c	286	25	1.394e-79	11.44		Rv0327c	15	0	1.71887e-05	#DIV/0!		Rv1622c	15	3	0.00284853	5		Rv0667	182	88	2.05605e-17	2.06818		Rv0790c	32	1	1.36551e-10	32		Rv0350	378	91	1.62189e-68	4.15385		Rv0351	202
Rv0196	20	4	0.000265429	5		Rv0465c	12	3	0.0166517	4		Rv0468	20	11	0.0485628	1.81818		Rv0331	67	3	2.88664e-21	22.3333		Rv1809	13	4	0.0278428	3.25		Rv0672	35	11	1.65838e-05	3.18182		Rv1221	315	43	7.12219e-76	7.32558		Rv0475	95	76	0.000812784	1.25		Rv0440	183
Rv0244c	68	13	5.77318e-14	5.23077		Rv0475	95	76	0.000812784	1.25		Rv0628c	23	13	0.0334394	1.76923		Rv0467	36	8	4.63352e-07	4.5		Rv2012	14	0	4.01957e-05	#DIV/0!		Rv0837c	11	1	0.0030198	11		Rv1831	98	74	0.000176447	1.32432		Rv0672	35	11	1.65838e-05	3.18182		Rv0468	20
Rv0249c	135	29	4.56387e-26	4.65517		Rv0611c	29	20	0.0467456	1.45		Rv0673	17	6	0.0138427	2.83333		Rv0468	20	11	0.0485628	1.81818		Rv2400c	25	5	2.64982e-05	5		Rv1461	87	24	2.24594e-14	3.625		Rv1904	17	8	0.0391378	2.125		Rv0767c	23	2	1.63365e-06	11.5		Rv0485	46
Rv0324	27	7	5.72153e-05	3.85714		Rv0667	182	88	2.05605e-17	2.06818		Rv0687	57	16	1.70275e-09	3.5625		Rv0563	216	38	1.77674e-46	5.68421		Rv2454c	23	12	0.0190868	1.91667		Rv1985c	35	5	2.03558e-08	7		Rv1985c	35	5	2.03558e-08	7		Rv0768	28	2	3.22444e-08	14		Rv0667	182
Rv0331	67	3	2.88664e-21	22.3333		Rv0678	101	38	6.76332e-13	2.65789		Rv0885	108	31	1.97559e-17	3.48387		Rv0654	79	7	7.43874e-22	11.2857		Rv2930	37	17	0.000398854	2.17647		Rv1986	23	4	3.94774e-05	5.75		Rv2132	13	4	0.0278428	3.25		Rv0791c	73	3	1.998e-23	24.3333		Rv0682	45
Rv0350	378	91	1.62189e-68	4.15385		Rv0682	45	21	8.12234e-05	2.14286		Rv0967	218	55	3.49698e-38	3.96364		Rv0667	182	88	2.05605e-17	2.06818		Rv3022A	63	2	6.61186e-21	31.5		Rv2202c	36	23	0.0133951	1.56522		Rv2246	75	71	0.0466807	1.05634		Rv0805	36	20	0.00423492	1.8		Rv0792c	176
Rv0467	36	8	4.63352e-07	4.5		Rv0805	35	20	0.00423492	1.75		Rv0968	451	63	8.21365e-108	7.15873		Rv0678	101	38	6.76332e-13	2.65789		Rv3248c	58	31	4.50323e-05	1.87097		Rv2243	42	24	0.00186237	1.75		Rv2383c	7	1	0.04829	7		Rv0968	451	63	8.21365e-108	7.15873		Rv0793	61
Rv0475	95	76	0.000812784	1.25		Rv0846c	12	2	0.00529733	6		Rv0969	179	8	3.75825e-57	22.375		Rv0688	27	8	0.000167591	3.375		Rv3290c	271	23	5.21357e-76	11.7826		Rv2623	642	84	7.38198e-158	7.64286		Rv2454c	23	12	0.0190868	1.91667		Rv1073	205	31	2.9044e-47	6.6129		Rv0826	34
Rv0654	79	7	7.43874e-22	11.2857		Rv1167c	28	5	3.57201e-06	5.6		Rv0983	219	30	1.13597e-52	7.3		Rv0984	261	96	8.99488e-34	2.71875		Rv3461c	117	108	0.00493599	1.08333		Rv2657c	12	3	0.0166517	4		Rv2555c	91	72	0.000794006	1.26389		Rv1169c	71	7	4.31876e-19	10.1429		Rv0969	179
Rv0667	182	88	2.05605e-17	2.06818		Rv1195	110	64	4.2947e-08	1.71875		Rv1046c	29	9	0.000100229	3.22222		Rv1117	26	13	0.010661	2		Rv3463	22	2	3.56545e-06	11		Rv2699c	537	51	1.20459e-146	10.5294		Rv2694c	363	49	7.49837e-88	7.40816		Rv1461	87	24	2.24594e-14	3.625		Rv1072	649
Rv0672	35	11	1.65838e-05	3.18182		Rv1222	304	71	3.87617e-56	4.28169		Rv1168c	77	22	1.46732e-12	3.5		Rv1194c	28	12	0.00226383	2.33333		Rv3531c	16	3	0.00151861	5.33333		Rv2744c	523	96	1.56156e-110	5.44792		Rv2742c	11	2	0.016724	5.5		Rv1533	70	25	1.62144e-09	2.8		Rv1073	205
Rv0677c	37	14	5.71576e-05	2.64286		Rv1395	15	4	0.00600682	3.75		Rv1222	304	21	3.87617e-56	14.4762		Rv1223	125	46	3.03855e-16	2.71739		Rv3535c	36	15	0.000214506	2.4		Rv3019c	26	5	1.37186e-05	5.2		Rv3052c	149	89	1.82277e-10	1.67416		Rv1801	31	10	8.54977e-05	3.1		Rv1297	163
Rv0687	57	16	1.70275e-09	3.5625		Rv1397c	38	15	8.34774e-05	2.53333		Rv1392	40	30	0.0383138	1.33333		Rv1299	50	36	0.00919559	1.38889		Rv3746c	34	4	9.57495e-09	8.5		Rv3020c	40	2	1.73765e-12	20		Rv3060c	25	5	2.64982e-05	5		Rv1909c	15	6	0.0346866	2.5		Rv1391	41
Rv0688	27	8	0.000167591	3.375		Rv1461	87	24	2.24594e-14	3.625		Rv1461	87	24	2.24594e-14	3.625		Rv2516c	74	7	3.99866e-20	10.5714								Rv3021c	16	3	0.00151861	5.33333		Rv3098c	53	13	1.45846e-09	4.07692		Rv1985c	35	5	2.03558e-08	7		Rv1813c	169
Rv0791c	73	3	1.998e-23	24.3333		Rv1533	70	25	1.62144e-09	2.8		Rv1621c	11	3	0.0296342	3.66667		Rv2524c	39	4	2.10412e-05	9.75								Rv3134c	84	72	0.00746401	1.16667		Rv3176c	10	2	0.0295081	5		Rv1986	23	4	3.94774e-05	5.75
Rv0792c	176	6	2.5008e-58	29.3333		Rv1985c	35	5	2.03558e-08	7		Rv1807	65	5	1.19043e-18	13		Rv2693c	65	12	8.67352e-14	5.41667								Rv3252c	169	10	2.25004e-51	16.9		Rv3205c	89	57	1.02996e-05	1.5614		Rv2012	14	0	4.01957e-05	#DIV/0!
Rv0837c	11	1	0.0030198	11		Rv2016	17	2	0.00015376	8.5		Rv1808	24	13	0.0230183	1.84615		Rv2839c	92	33	2.10795e-12	2.78788								Rv3290c	271	23	5.21357e-76	11.7826		Rv3290c	271	23	5.21357e-76	11.7826		Rv2132	13	4	0.0278428	3.25
Rv1048c	42	2	3.35766e-13	21		Rv2202c	36	23	0.0133951	1.56522		Rv1937	9	1	0.0126509	9		Rv3053c	116	64	2.77015e-09	1.8125								Rv3570c	47	10	2.32039e-09	4.7		Rv3873	50	40	0.0288836	1.25		Rv2332	12	4	0.0455239	3
Rv1073	205	31	2.9044e-47	6.6129		Rv2243	42	24	0.00186237	1.75		Rv2011c	36	1	4.45194e-12	36		Rv3060c	25	5	2.64982e-05	5								Rv3636	31	19	0.0152154	1.63158								Rv2517c	180	35	8.47663e-37	5.14286
Rv1117	26	13	0.010661	2		Rv2332	12	4	0.0455239	3		Rv2202c	36	23	0.0133951	1.56522		Rv3248c	58	31	4.50323e-05	1.87097								Rv3872	105	75	0.00753903	1.4								Rv2624c	47	13	5.57024e-08	3.61538
Rv1168c	77	22	1.46732e-12	3.5		Rv2372c	31	16	0.00412953	1.9375		Rv2246	75	71	0.0466807	1.05634		Rv3249c	61	7	1.10394e-15	8.71429																				Rv2629	115	39	3.57354e-16	2.94872
Rv1169c	71	7	4.31876e-19	10.1429		Rv2400c	25	5	2.64982e-05	5		Rv2373c	88	34	7.24096e-11	2.58824		Rv3252c	169	10	2.25004e-51	16.9																				Rv2930	37	17	0.000398854	2.17647
Rv1174c	47	36	0.0212752	1.30556		Rv2516c	74	7	3.99866e-20	10.5714		Rv2383c	7	1	0.04829	7		Rv3515c	19	2	3.53306e-05	9.5																				Rv3049c	30	15	0.00492003	2
Rv1221	315	43	7.12219e-76	7.32558		Rv2524c	39	14	2.10412e-05	2.78571		Rv2398c	20	5	0.000983031	4		Rv3534c	19	8	0.016317	2.375																				Rv3248c	58	31	4.50323e-05	1.87097
Rv1223	125	46	3.03855e-16	2.71739		Rv2629	115	9	3.57354e-16	12.7778		Rv2400c	25	5	2.64982e-05	5		Rv3546	19	8	0.016317	2.375																				Rv3249c	61	7	1.10394e-15	8.71429
Rv1256c	9	1	0.0126509	9		Rv2703	45	37	0.0489107	1.21622		Rv2501c	52	11	3.5093e-10	4.72727		Rv3581c	98	74	0.000176447	1.32432																				Rv3288c	187	59	8.2185e-28	3.16949
Rv1297	163	52	5.67189e-24	3.13462		Rv2742c	11	2	0.016724	5.5		Rv2503c	67	21	4.27338e-10	3.19048																										Rv3290c	271	23	5.21357e-76	11.7826
Rv1395	15	4	0.00600682	3.75		Rv2962c	18	6	0.00861015	3		Rv2524c	39	14	2.10412e-05	2.78571																										Rv3526	91	31	8.33981e-13	2.93548
Rv1405c	77	13	5.80735e-17	5.92308		Rv2963	83	12	1.50478e-19	6.91667		Rv2631	14	4	0.0166162	3.5																										Rv3545c	20	11	0.0485628	1.81818
Rv1461	87	24	2.24594e-14	3.625		Rv3060c	25	5	2.64982e-05	5		Rv2839c	92	33	2.10795e-12	2.78788																										Rv3636	31	19	0.0152154	1.63158
Rv1462	136	22	2.48929e-30	6.18182		Rv3206c	92	30	1.84584e-13	3.06667		Rv2962c	18	6	0.00861015	3																										Rv3746c	34	4	9.57495e-09	8.5
Rv1471	40	7	trxB1	5.71429		Rv3229c	29	20	0.0467456	1.45		Rv3049c	30	15	0.00492003	2																										Rv3830c	13	1	0.00066843	13
Rv1533	70	25	1.62144e-09	2.8		Rv3230c	39	19	0.000447705	2.05263		Rv3061c	26	6	5.14589e-05	4.33333
Rv1801	31	10	8.54977e-05	3.1		Rv3248c	58	31	4.50323e-05	1.87097		Rv3160c	12	1	0.00142579	12
Rv1809	13	4	0.0278428	3.25		Rv3250c	411	59	4.90165e-97	6.9661		Rv3205c	89	57	1.02996e-05	1.5614
Rv1813c	169	51	6.03339e-26	3.31373		Rv3290c	271	23	5.21357e-76	11.7826		Rv3206c	92	30	1.84584e-13	3.06667
Rv1875	42	10	8.4001e-08	4.2		Rv3526	91	31	8.33981e-13	2.93548		Rv3463	22	2	3.56545e-06	11
Rv1936	36	7	2.25206e-07	5.14286		Rv3531c	16	3	0.00151861	5.33333		Rv3535c	36	15	0.000214506	2.4
Rv1985c	35	5	2.03558e-08	7		Rv3534c	19	8	0.016317	2.375
Rv1986	23	4	3.94774e-05	5.75		Rv3574	18	5	0.00303989	3.6
Rv2012	14	0	4.01957e-05	#DIV/0!		Rv3833	7	0	0.0122353	#DIV/0!
Rv2021c	35	17	0.000981588	2.05882		Rv3872	105	75	2.49693e-05	1.4
Rv2034	21	7	0.00268861	3
Rv2132	13	4	0.0278428	3.25
Rv2202c	36	23	0.0133951	1.56522
Rv2204c	323	133	3.19677e-37	2.42857
Rv2243	42	24	0.00186237	1.75
Rv2332	12	4	0.0455239	3
Rv2400c	25	5	2.64982e-05	5
Rv2517c	180	35	8.47663e-37	5.14286
Rv2555c	91	72	0.000794006	1.26389
Rv2617c	77	14	1.88831e-16	5.5
Rv2631	14	4	0.0166162	3.5
Rv2699c	537	51	1.20459e-146	10.5294
Rv2710	404	105	1.66787e-69	3.84762
Rv2742c	11	2	0.016724	5.5
Rv2744c	523	96	1.56156e-110	5.44792
Rv2784c	31	14	0.0015949	2.21429
Rv2930	37	17	0.000398854	2.17647
Rv3019c	26	5	1.37186e-05	5.2
Rv3020c	40	2	1.73765e-12	20
Rv3021c	16	3	0.00151861	5.33333
Rv3022A	63	2	6.61186e-21	31.5
Rv3049c	30	15	0.00492003	2
Rv3054c	219	11	1.14474e-68	19.9091
Rv3060c	25	5	2.64982e-05	5
Rv3061c	26	6	5.14589e-05	4.33333
Rv3098c	53	13	1.45846e-09	4.07692
Rv3229c	29	20	0.0467456	1.45
Rv3248c	58	3	4.50323e-05	19.3333
Rv3249c	61	7	1.10394e-15	8.71429
Rv3250c	411	59	4.90165e-97	6.9661
Rv3251c	216	22	1.62778e-57	9.81818
Rv3252c	169	10	2.25004e-51	16.9
Rv3288c	187	59	8.2185e-28	3.16949
Rv3513c	17	4	0.00177707	4.25
Rv3545c	20	11	0.0485628	1.81818
Rv3546	19	8	0.016317	2.375
Rv3570	47	10	2.32039e-09	4.7
Rv3636	31	19	0.0152154	1.63158
Rv3830c	13	1	0.00066843	13
Rv3862c	149	17	3.10378e-38	8.76471
Rv3872	105	75	2.49693e-05	1.4
Rv3923c	54	40	0.00753903	1.35
[truncated: 3 more columns]

## Sheet: TF FNRP1 vs FE
Supplementary Table S4: Genes regulated by Transcriptional Factors overexpressed in FNRP1 vs FE (see text for explanation)
Transcriptional Factor Rv3765c						Transcriptional Factor Rv2745c
Targeted gene	RPKM FNRP1	RPKM FE	FDR	Ratio RPKM		Targeted gene	RPKM FNRP1	RPKM FE	FDR	Ratio RPKM
Rv2244	116	50	0.000873618	2.32		Rv2744c	70	26	0.00542376	2.69231
Rv3706c	20	1	0.00246457	20		Rv0251c	35	4	0.000119372	8.75
Rv3765c	85	6	8.91356e-15	14.1667		Rv1221	47	8	5.0005e-05	5.875
Rv3872	85	20	4.87674e-07	4.25		Rv2710	103	43	0.00146764	2.39535
Rv1221	47	8	5.0005e-05	5.875		Rv0350	34	9	0.0310854	3.77778
