# Supplementary material for: Hypoxia Is Not a Main Stress When Mycobacterium tuberculosis Is in a Dormancy-Like Long-Chain Fatty Acid Environment
Source: Front Cell Infect Microbiol. 2019 Jan 9;8:449. doi: 10.3389/fcimb.2018.00449 (PMC6333855; doi:10.3389/fcimb.2018.00449)
Supplement: Supplementary Table S5 — Level of expression of non-coding RNAs in the LC-FA model of hypoxia. [file Table_5.XLSX]

## Sheet: Hoja1
Supplementary Table S5: Level of expression of non-coding RNAs in the LC-FA model of hypoxia
DEXTROSE	ncRNA	RPKM DNRP1	RPKM DE	FDR	RPKMs ratio
DNRP1 > DE	C8/mcr6/4.5S RNA	1072160	27144	0	39.5
	MTS1338	243318	519	0	468.82
	MTS2822/B11	2887830	110387	0	26.16
	MTS0479/B55	2128	0	7.76e-247	2128
	mcr3/mpr7	4150	1961	6.99e-52	2.12
	ncRNA	RPKM DNRP1	RPKM DE	FDR	RPKMs ratio
DNRP2 > DE	C8/mcr6/4.5S RNA	2284640	27144	0	84.17
	MTS1338	278470	519	0	536.55
	MTS2822/B11	4149830	110387	0	37.59
	MTS2823	188282	47280	0	3.98
	ssrA/10S RNA	173730	34606	5.69e-88	5.02
	mcr3/mpr7	5830	1961	1.61e-118	2.97
	ncRNA	RPKM DNRP2	RPKM DNRP1	FDR	RPKMs ratio
DNRP2 > DNRP1	C8/mcr6/4.5S RNA	2284640	1072160	0	2.13
	MTS2823	188282	54163	0	3.48
	ssrA/10S RNA	173730	48476	0	3.58
	MTS0997/mcr11	160773	67037	0	2.4
	G2/MTS1310	59	17	0.0127	3.47
LC-FA	ncRNA	RPKM FNRP1	RPKM FE	FDR	RPKMs ratio
FNRP1 > FE	MTS1338	172277	1280	0	134.59
	C8/mcr6/4.5S RNA	545820	31424	0	17.37
	F6/MTS0194	1578	0	0	1578
	MTS0479/B55	3421	0	0	3421
	MTS2822/B11	1089110	236185	0	4.61
	MTS0858	11331	3785	0	2.99
	MTS2975	86	0	1.73e-22	86
	G2/MTS1310	53	0	9.16e-14	53
	mcr15	8	0	0.0181	8
	ncRNA	RPKM FNRP2	RPKM FE	FDR	RPKMs ratio
FNRP2 > FE	MTS1338	1327240	1280	0	1036.91
	C8/mcr6/4.5S RNA	2300800	31424	0	73.22
	MTS0997/mcr11	1841810	110479	0	16.67
	MTS2823	904852	197285	0	4.59
	MTS2822/B11	541240	236185	0	2.29
	ssrA/10S RNA	172819	23728	9.9e-126	7.28
	F6/MTS0194	4676	0	6.16e-222	4676
	ncRNA	RPKM FNRP2	RPKM FNRP1	FDR	RPKMs ratio
FNRP2 > FNRP1	MTS1338	1327240	172277	8.52e-90	7.7
	C8/mcr6/4.5S RNA	2300800	545820	0	4.22
	MTS0997/mcr11	1841810	214745	0	8.58
	MTS2823	904852	106584	0	8.49
	ssrA/10S RNA	172819	31703	0	5.45
	MTS0194/F6	4676	1578	8.63e-180	2.96
DE, dextrose exponential; DNRP1, dextrose early hypoxia; DNRP2, dextrose late hypoxia; FE, LC-FA exponential; FNRP1, LC-FA early hypoxia; FNRP2, LC-FA late hypoxia.
