# Supplementary material for: Hypoxia Is Not a Main Stress When Mycobacterium tuberculosis Is in a Dormancy-Like Long-Chain Fatty Acid Environment
Source: Front Cell Infect Microbiol. 2019 Jan 9;8:449. doi: 10.3389/fcimb.2018.00449 (PMC6333855; doi:10.3389/fcimb.2018.00449)
Supplement: Supplementary Table S6 — RPKMs ratio of genes belonging to the hypoxia signature. [file Table_6.XLSX]

## Sheet: RPKMs ratio Table 4
Supplementary Table 6: RPKMs ratio of genes belonging to the hypoxia signature
Gene Tag	Gene name		RPKM ratio			RPKM ratio			Gene Function
			DNRP1/DE	DNRP2/DNRP1		FNRP1/FE	FNRP2/FNRP1
Rv0079			3.51515				1.14062		Dormancy associated translation inhibition
Rv0103	ctpB		2.85			4.5			Cation-transporter P-type ATPase B
Rv0122			4.2				5		Hypothetical protein
Rv0188			1.61765				1.38889		Transmembrane protein
Rv0251c	hsp		39.4118			8.75			Heat shock protein hsp
Rv0275c			3.11111				3.5		TetR family transcriptional regulator
Rv0350	dnaK		4.15385			3.77778			Molecular chaperone DnaK
Rv0628c			1.76923				3.2		Hypothetical protein
Rv0678			2.65789				1.125		Hypothetical protein
Rv0754	PE_PGRS11		25				6		PE-PGRS family protein
Rv0791c			24.3333				7		Hypothetical protein
Rv0792c			29.3333				6		GntR family transcriptional regulator
Rv0826			34				1.66667		Hypothetical protein
Rv0837c			11				4		Hypothetical protein
Rv0968			7.15873				1.97561		Hypothetical protein
Rv0969	ctpV		22.375				10		Metal cation transporter P-type ATPase CtpV
Rv0983	pepD		7.3			3.75			Serine protease PepD
Rv0991c			5.90164			9.66667			Serine-rich protein
Rv1221	SigE		7.32558			5.875			RNA polymerase sigma factor SigE
Rv1224	tatB		4.63158	1.20455					Sec-independent translocase
Rv1460			4.66667				2.5		Transcriptional regulatory protein
Rv1462			6.18182				1.71429		Hypothetical protein
Rv1535			1.32558			2.59574			Hypothetical protein
Rv1801	PPE29		3.1	0.806452					PPE family protein
Rv1806	PE20		9	1.16667					PPE family protein
Rv1807	PPE31		13	1.01538		25			PPE family protein
Rv1831			1.32432	3.92857		3.04348			Hypothetical protein
Rv1985c	iciA		7				7		LysR-family
Rv2050			7.82857			3.83333			Hypothetical protein
Rv2169c			1.57143			3.71429			Transmembrane protein
Rv2516c			10.5714				1		Hypothetical protein
Rv2554c				6.29412			1.77778		Holliday junction resolvase-like protein
Rv2555c	alaS		1.26389	4.05495					Alanyl-tRNA synthetase
Rv2623	Tb31.7		7.64286				1.33721		Hypothetical protein
Rv2694c			7.40816			5.6			Hypothetical protein
Rv2699c			10.5294			3.36			Hypothetical protein
Rv2710	sigB		3.84762			2.39535			RNA polymerase sigma factor SigB
Rv2744c	35kd_ag		5.44792			2.69231			Hypothetical protein
Rv2745c	clgR		5.55645			1.74336			Transcriptional regulatory protein
Rv3205c			1.5614	1.33708					Hypothetical protein
Rv3270	ctpC		3.69444				1.28571		Metal cation-transporting P-type ATPase C CtpC
Rv3289c			16.5556				1.8		Transmembrane protein
Rv3290c	lat		11.7826				2.66667		L-lysine aminotransferase
Rv3417c	groEL		6.27273			9.5			Molecular chaperone GroEL
Rv3418c	groES		1.71429			15.4			Co-chaperonin GroES
Rv3461c	rpmJ		1.08333			2.46341			50S ribosomal protein L36
Rv3679			2.01613			4.28571			Anion transporter ATPase
Rv3872	PE35		1.4			4.25			PE family-like protein
